# Supplementary material for: Fe-oxyhydroxide deposits at Semenov hydrothermal field (13°30′N), Mid-Atlantic ridge: insights into formation, modification and resource potential
Source: Miner Depos. 2025 Aug 1;61(2):257–79. doi: 10.1007/s00126-025-01376-6 (PMC12858624; doi:10.1007/s00126-025-01376-6)
Supplement: Supplementary file 3 — Supplementary Material 3 (XLSX 81.4 KB) [file 126_2025_1376_MOESM3_ESM.xlsx]

## Sheet: Info
Fe-oxyhydroxide deposits at Semenov Hydrothermal Field (13°30′N), Mid-Atlantic Ridge: insights into formation, modification and resource potential
Christian Bishop1, Anna Lichtschlag2, Stephen Roberts1, Maxime Lesage3 & Bramley J. Murton2
1School of Ocean and Earth Science, University of Southampton, Southampton, UK, 2National Oceanography Centre, Southampton, UK, 3 Nedre Slottsgate 8 - 0157 Oslo, Norway
csb1u21@soton.ac.uk & chris.star.bish@gmail.com
ORCiD- 0000-0003-0652-3008
Electronic Supplementary Materials 4. Normalised REE patterns of FeOOH samples measured and their geochemical data for FeOOH group 1 and 2 with their correlations

## Sheet: Table S4.1 REE patterns
Table S4.1 Normalised REE values for FeOOH group 1, 2 and 3. All elements are normalised (XN) to chondrite from Sun & McDonough (1989)
FeOOH Group 1	LaN	CeN	PrN	NdN	SmN	EuN	GdN	TbN	DyN	HoN	ErN	TmN	YbN	LuN
102_HY_03	102.565	60.8949	64.6933	53.3353	36.3113	30.1234	28.9773	23.5177	22.126	19.0787	18.1941	16.4483	15.602	15.9085
102_HY_04	37.5925	9.33875	16.5991	13.8067	8.66698	6.28697	7.92757	6.26162	6.44346	6.21161	6.40575	5.76112	5.64497	5.95891
102_HY_06	383.333	186.434	234.633	194.841	124.23	80.8382	98.9069	78.1826	72.6985	61.5192	57.8528	51.8855	50.3442	50.2286
102_HY_07	161.892	81.1017	96.8935	79.7125	51.2768	49.62	40.7109	31.8424	29.1925	24.3487	22.3384	19.8643	18.4888	18.7462
28_DR_03	33.3435	11.5303	19.1294	16.4626	10.5488	8.76739	9.22427	7.03236	6.92242	6.32174	6.3081	5.78541	5.74146	5.8862
39_HY_02	64.5166	43.4762	40.1838	33.7766	21.5784	24.0307	16.7735	13.0191	12.2071	10.5615	10.3063	9.30443	9.48933	9.41006
66_HY_05	32.5184	18.3848	18.3691	15.4558	9.97672	9.17883	8.57922	6.74474	6.68347	6.24754	6.23887	5.73217	5.85134	6.05689
71_DR_09	125.321	78.5847	76.1198	63.399	42.0705	33.2621	35.9463	29.6934	29.6771	27.608	28.5222	27.2271	29.0502	30.8336
82_HY_01	69.8915	46.9799	41.9945	35.4802	23.3822	15.7859	19.9349	16.131	15.6193	14.1702	14.1233	13.2433	13.2063	13.6567
82_HY_05	57.4165	18.1456	33.4398	29.0555	19.1169	16.3104	17.4739	14.4032	15.3	15.075	15.9978	15.3048	15.6167	17.2588
82_HY_06a (FeOOH )	3.2807	1.20734	1.46747	1.22265	0.711687	0.629449	0.821404	0.675153	0.693036	0.712725	0.728781	0.620241	0.606623	0.663348
82_HY_09	50.2349	49.4095	31.4489	26.3811	18.3994	11.8303	16.7011	14.4678	14.6375	13.4913	13.9034	13.4139	13.5376	15.119
82_HY_10	81.4111	41.3392	47.1506	40.4706	26.088	18.0902	23.1348	18.832	19.4016	18.6471	19.5715	18.4966	17.9308	20.5675
87_MC_01	29.889	11.734	16.3509	14.0212	8.73236	5.40978	7.5146	5.91293	5.82366	5.42465	5.57271	5.0905	4.5372	5.2599
90_HY_05	73.2284	50.9997	46.7023	39.0305	26.6377	28.1132	21.6696	17.7831	17.1084	14.8076	14.2387	13.5082	13.0773	13.7796
90_HY_06	111.671	74.7674	68.7006	57.1669	37.77	37.0592	30.8901	24.9603	23.5996	20.2919	19.3504	17.669	16.306	17.6492
94_HY_01	66.2609	43.6927	43.3812	35.1723	23.2495	19.9294	18.0368	14.8984	14.8151	13.2781	13.3707	12.7514	12.8218	13.9945
FeOOH group 2	LaN	CeN	PrN	NdN	SmN	EuN	GdN	TbN	DyN	HoN	ErN	TmN	YbN	LuN
102_HY_05	13.1606	4.71765	8.24225	7.26576	5.01274	8.19181	4.5502	3.63816	3.63552	3.46032	3.51596	3.28976	3.38066	3.63409
28_DR_05	5.25439	1.03026	1.55365	1.37679	0.759254	1.39396	0.774457	0.505643	0.496167	0.549962	0.520032	0.434549	0.404461	0.518097
71_DR_01	33.2296	20.7422	19.8036	16.5074	10.5987	13.2408	8.35745	6.41349	6.04795	5.25954	4.94852	4.37987	4.36832	4.16387
71_DR_02	8.62564	4.58957	5.36521	4.63316	2.94357	5.83776	2.32369	1.77409	1.70713	1.50688	1.43505	1.30159	1.37872	1.28242
71_DR_03	16.0175	7.28959	8.51966	7.11084	4.50297	6.63206	3.73275	2.88577	2.76053	2.5422	2.4525	2.15485	2.1737	2.09691
71_DR_04	16.0313	10.4794	9.08441	7.46429	5.19363	8.71386	4.69859	3.97407	4.09082	3.83045	3.97856	3.68284	3.7936	4.2112
71_DR_07	12.0464	5.27554	6.72864	5.74091	3.51824	5.30535	3.05317	2.33832	2.25113	2.12802	2.08045	1.83094	1.83968	1.88728
71_DR_12	29.035	16.6862	15.621	12.9445	7.97517	12.0223	6.62612	5.24685	5.0554	4.60289	4.49172	4.10918	4.1246	4.11601
77_HY_02	24.8398	28.2748	19.0122	16.0711	11.1751	18.1257	8.35861	6.8173	6.38058	5.37274	5.18842	4.90092	4.7343	4.95919
77_HY_03	36.4802	34.5272	30.7723	25.824	17.2011	28.267	12.8192	10.3828	9.74403	8.3164	7.9051	7.38442	7.19332	7.0786
82_HY_11	27.308	16.7627	15.1939	12.9398	9.23126	13.8425	8.93618	7.73749	8.43982	8.71007	9.50187	9.61872	10.2413	11.7314
86_HY_04	39.304	7.32055	19.6994	17.2283	10.8457	14.0592	10.5657	8.61537	9.18308	9.35383	9.98859	9.52042	9.27453	10.8444
86_HY_08	10.3459	8.01892	7.67111	7.99934	6.44463	10.3798	5.75178	3.46062	2.6771	2.00537	1.48491	1.05092	0.783718	0.669163
90_HY_04a (FeOOH)	15.2294	2.92299	6.91817	6.07977	3.90666	7.54093	3.83373	3.10147	3.33772	3.58377	3.99656	3.74311	3.91683	4.41027
94_HY_04	61.577	26.4006	33.7647	29.004	19.4213	26.5549	16.8076	13.0886	13.1134	12.7581	13.1909	12.22	11.862	13.4696
94_HY_05	24.0121	25.0077	23.0155	21.4134	17.6421	26.1019	13.5818	10.8616	9.79793	8.15824	8.21479	8.14366	8.25303	8.6345
94_HY_06	19.7735	9.95816	11.1775	9.82879	6.28636	7.89323	6.3449	5.04523	5.16814	5.18262	5.2301	4.60108	4.38651	4.9013
FeOOH group 3	LaN	CeN	PrN	NdN	SmN	EuN	GdN	TbN	DyN	HoN	ErN	TmN	YbN	LuN
28_DR_04	11.8252	3.26798	5.66121	5.05608	4.63846	21.9084	3.41753	2.57192	2.46681	2.31756	2.47274	2.27134	2.50019	2.58041
28_DR_18	11.6096	4.26154	6.62247	6.02609	5.6443	22.1902	4.30302	3.38084	3.16783	2.97808	3.05724	2.85517	3.0984	3.14541
86_HY_09	5.07068	1.42692	1.44472	1.12833	0.630256	9.54075	0.647988	0.512556	0.549825	0.625317	0.694362	0.641368	0.726164	0.769906

## Sheet: Table S4.2 REE group 1 corr.
Table S4.2 Summary geochemical data of REE group 1 and correlation coefficient (Pearson; R2) of REE Group 1 FeOOH																																						Red values indicate outliers and are not considered in determining R2
	Na (wt.%)	Mg	Al	Ca	Mn	Fe	Cu	Li (ppm)	Sc	Ti	Co	Ni	Zn	As	Sr	Nb	Cd	Sb	Ba	W	Pb	Bi	Th	U	La	Ce	Pr	Nd	Sm	Eu	Gd	Tb	Dy	Ho	Er	Tm	Yb	Lu	Fe/Ti	Al/(Al+Fe+Mn)	ΣLREE	ΣHREE	ΣREE	LREE/HREE	Ce/Ce*	Eu/Eu*	Lan/Ybn
28_DR_03	1.33	0.62	0.12	0.77	3.66	28.99	0.48	15.7	1.1	80	295	40	2500	260	370	0.6	1.1	9.3	980	2.3	32	0.11	0.3	6.6	7.9	7.1	1.82	7.7	1.61	0.51	1.9	0.26	1.76	0.36	1.04	0.15	0.98	0.15	362.375	0.00366189	26.1	7.1	33.2	3.67	0.46	0.89	5.81
39_HY_02	1.48	1.05	0.32	0.67	7.51	20.48	0.14	102	2.1	240	111	450	840	200	480	2.2	2.7	26.8	9580	3.5	51	0.2	1.4	2	15.3	26.6	3.82	15.8	3.3	1.39	3.45	0.49	3.1	0.6	1.71	0.24	1.61	0.239	85.3333	0.0113034	64.8	12.8	77.6	5.05	0.85	1.26	6.8
66_HY_05	0.82	0.75	0.15	0.72	0.19	29.99	2.48	3.9	1.2	120	309	40	1060	240	270	1	0.6	8.2	880	1.85	17	0.21	0.67	5.3	7.7	11.3	1.75	7.2	1.53	0.53	1.76	0.25	1.7	0.35	1.03	0.15	0.99	0.154	249.917	0.0049456	29.4	6.93	36.4	4.25	0.75	0.99	5.56
71_DR_09	1.42	0.93	0.59	1.5	1.07	31.82	0.19	5.5	7	420	119	80	770	970	550	5.4	0.6	22	7530	8.4	68	0.49	3.16	7.5	29.7	48.1	7.23	29.6	6.44	1.93	7.39	1.11	7.54	1.56	4.72	0.69	4.94	0.783	75.7619	0.0176225	121.1	30.7	151.7	3.95	0.8	0.86	4.31
82_HY_01	0.61	0.63	0.24	1	0.62	34.68	1.84	3.6	1.4	330	38	120	310	330	210	1.7	0.6	23.7	390	2.2	190	15.1	2.06	16.7	16.6	28.8	3.99	16.6	3.58	0.92	4.1	0.6	3.97	0.8	2.34	0.34	2.25	0.347	105.091	0.00675295	69.5	15.7	85.1	4.44	0.87	0.73	5.29
82_HY_05	2.17	0.87	0.22	1.41	0.04	31.38	1.96	4	1.4	170	10	50	380	360	300	0.6	0.7	17.1	1630	2.6	258	6.9	0.74	8.4	13.6	11.1	3.18	13.6	2.92	0.95	3.59	0.54	3.89	0.85	2.65	0.39	2.65	0.438	184.588	0.00695322	44.4	15.9	60.3	2.78	0.41	0.89	3.68
82_HY_06a	0.55	0.18	0.04	0.22		30.01	16.79	0.6	0.2		4		910	160	80		1.3	14.4	50	0.45	392	8.5	0.01	31.3	0.8	0.7	0.14	0.6	0.11	0.04	0.17	0.03	0.18	0.04	0.12	0.02	0.1	0.017		0.00133111	2.34	0.7	3.04	3.32	0.55	0.82	5.41
82_HY_09	0.6	0.87	0.22	0.44	0.44	37.9	0.3	7.2	3.7	270	263	50	1100	810	120	4.3	1	30.7	100	5	108	0.93	2.25	9.6	11.9	30.2	2.99	12.3	2.82	0.69	3.43	0.54	3.72	0.76	2.3	0.34	2.3	0.384	140.37	0.00570539	60.3	14.5	74.7	4.17	1.24	0.67	3.71
82_HY_10	1.12	0.98	0.62	1.92	0.56	28.73	1.73	5.5	2.9	480	63	160	560	460	320	2.5	0.5	19.4	1180	4.5	142	7.7	2.1	8.9	19.3	25.3	4.48	18.9	3.99	1.05	4.75	0.7	4.93	1.06	3.24	0.47	3.05	0.522	59.8542	0.0207289	72	19.8	91.7	3.64	0.67	0.74	4.54
87_MC_01	1.24	0.62	0.23	1.04	1.58	31.07	0.26	9.8	1	130	85	250	2430	210	370	0.8	0.5	4.9	170	1.02	4	0.05	0.57	9.1	7.1	7.2	1.55	6.5	1.34	0.31	1.54	0.22	1.48	0.31	0.92	0.13	0.77	0.134	239	0.00699513	23.7	5.82	29.5	4.07	0.53	0.67	6.59
90_HY_05	0.71	0.46	0.29	0.72	0.87	31.69	0.35	2.2	2.7	440	140	70	1110	200	180	3.2	0.4	16.1	2170	5.2	204	0.1	1.63	37.6	17.4	31.2	4.44	18.2	4.08	1.63	4.45	0.67	4.35	0.84	2.36	0.34	2.22	0.35	72.0227	0.00882801	75.3	17.2	92.5	8.73	0.87	1.17	5.6
90_HY_06	1.03	0.35	0.48	3.08	1.36	35.84	0.36	3.1	3	230	148	40	800	180	380	5	0.4	16	4560	6.5	201	0.16	2.54	36.1	26.5	45.8	6.53	26.7	5.78	2.15	6.35	0.93	5.99	1.15	3.2	0.45	2.77	0.448	155.826	0.0127389	111.2	23.4	134.7	7.53	0.85	1.08	6.85
94_HY_01	2.11	1.11	1.75	0.38	1.31	36.51	1.04	10.2	4.2	1250	188	90	2640	220	250	8	0.9	9.1	7460	2.9	96	1.6	3.32	3.9	15.7	26.7	4.12	16.4	3.56	1.16	3.71	0.56	3.76	0.75	2.21	0.33	2.18	0.355	29.208	0.0442254	66.5	15	81.6	6.85	0.81	0.97	5.17
102_HY_03	1.12	0.42	0.34	1.42	1.24	31.9	0.29	2.7	2.4	390	163	70	2260	190	240	2.9	0.4	41.8	2160	4.4	467	0.2	1.75	43.6	24.3	37.3	6.15	24.9	5.56	1.75	5.95	0.88	5.62	1.08	3.01	0.42	2.65	0.404	81.7949	0.0101553	98.2	21.8	120	5.25	0.75	0.93	6.57
102_HY_04	0.94	0.41	0.16	1.11	0.74	37.59	2.01	1.1	0.9	150	74	40	1620	250	400	0.9	0.7	5.1	920	1.6	22	0.08	0.33	8.2	8.9	5.7	1.58	6.4	1.33	0.36	1.63	0.23	1.64	0.35	1.06	0.15	0.96	0.151	250.6	0.00415692	24	6.53	30.5	3.67	0.37	0.76	6.66
102_HY_06	1.76	0.87	0.97	5.48	3.67	35.84	1.71	5.7	8.8	1170	261	160	1650	470	1010	10.1	0.8	13	5900	10.9	154	0.49	6.26	8.4	90.8	114.1	22.29	91	19.01	4.69	20.33	2.92	18.47	3.48	9.57	1.32	8.56	1.276	30.6325	0.0239625	337.2	70.6	407.9	4.78	0.62	0.73	7.61
102_HY_07	1.37	0.49	0.49	3.18	1.84	26.14	0.34	3.6	3.9	530	102	80	1160	250	570	4.2	0.4	10.5	10550	7.9	369	0.28	2.78	12	38.4	49.6	9.2	37.2	7.85	2.88	8.37	1.19	7.41	1.38	3.7	0.51	3.14	0.476	49.3208	0.0172111	142.3	29.1	171.3	8.62	0.65	1.09	8.76
Average	1.19882	0.682941	0.425294	1.47412	1.66875	31.7976	1.89824	10.9647	2.81765	400	139.588	110	1300	340	360	3.3375	0.8	16.9471	3300	4.18941	163.235	2.53529	1.87471	15.0118	20.7	29.8118	5.01529	20.5647	4.40059	1.34941	4.87471	0.712941	4.67706	0.924706	2.65765	0.378824	2.47765	0.389882	135.731	0.0121928	80.4906	18.4459	98.9259	4.98647	0.708824	0.897059	5.81882
	Note: Blank values are below detection limit
	Na (wt.%)	Mg	Al	Ca	Mn	Fe	Cu	Li	Sc	Ti	Co	Ni	Zn	As	Sr	Nb	Cd	Sb	Ba	W	Pb	Bi	Th	U	La	Ce	Pr	Nd	Sm	Eu	Gd	Tb	Dy	Ho	Er	Tm	Yb	Lu	Fe/Ti	Al/(Al+Fe+Mn)	ΣLREE	ΣHREE	ΣREE	LREE/HREE	Ce/Ce*	Eu/Eu*	Lan/Ybn
Na (wt.%)	1
Mg	0.337068	1
Al	0.196577	0.156675	1
Ca	0.0993042	6.88156e-06	0.756475	1
Mn	0.0762954	0.0672287	0.0345536	0.0219929	1
Fe	0.0116142	0.013081	0.00598943	0.0154519	0.350513	1
Cu	0.104412	0.194243	0.114014	0.0472174	0.138436	0.00236975	1
Li	0.0423393	0.172436	0.000800788	0.0296695	0.748939	0.426793	0.0295186	1
Sc	0.155962	0.192491	0.793392	0.456609	0.0193396	0.0550917	0.103345	0.00452731	1
Ti	0.23685	0.16929	0.800585	0.196788	0.00832931	0.0752787	0.00410559	0.0120492	0.530982	1
Co	0.000381717	0.0559586	0.0198508	0.0186028	0.02695	0.0307322	0.135858	8.61051e-06	0.110189	0.0287829	1
Ni	0.0312438	0.178719	0.0254964	0.000271421	0.577526	0.373763	0.0594952	0.720581	5.74353e-06	0.00128567	0.0554761	1
Zn	0.0709286	0.00111805	0.00939912	0.00415255	0.0284603	0.0291733	0.0345451	0.00382401	0.000469874	0.0714467	0.204558	0.00184226	1
As	0.000835436	0.222654	0.139701	0.0106381	0.0417413	0.0659532	0.0468653	0.0180378	0.352899	0.0070472	0.0244528	0.0221093	0.080082	1
Sr	0.250777	0.0720757	0.636482	0.70065	0.231213	0.00637818	0.100359	0.0258682	0.513626	0.186177	0.0485762	0.0740463	0.00932438	0.0399899	1
Nb	0.125176	0.0937321	0.76517	0.346652	0.017655	0.130902	0.0199578	0.0110572	0.808024	0.780376	0.0973377	0.000552109	0.0235842	0.0883106	0.29094	1
Cd	0.014924	0.108716	0.0359561	0.0822367	0.699393	0.266433	0.0350277	0.796774	0.0159982	0.00328631	4.29856e-05	0.534742	0.00307235	0.0074956	0.00176377	0.00265455	1
Sb	0.0315906	0.00944401	0.00946514	0.00908842	0.00571555	0.00539907	0.0179619	0.0487084	0.0150782	0.00361183	0.0011829	0.0167895	0.0588977	0.0886689	0.0471824	0.00199166	0.0255239	1
Ba	0.288057	0.123739	0.309467	0.15564	0.284813	0.13283	0.0936216	0.20549	0.328427	0.238885	0.00191149	0.128341	2.66838e-05	0.0056163	0.328659	0.305647	0.0827432	0.000263694	1
W	0.0652832	0.0409321	0.78903	0.63133	0.0234805	0.00918192	0.14305	0.00531985	0.823783	0.274438	0.0759691	0.00315121	0.0174568	0.228004	0.513114	0.5903	0.0430542	0.0382807	0.357158	1
Pb	0.00877498	0.250939	0.00225078	0.0344788	0.0381961	0.00614929	0.144548	0.0815203	0.00109932	0.0281076	0.131694	0.0625606	0.0272911	0.0577252	0.0307632	0.0200816	0.0539133	0.200685	0.00351003	0.0244862	1
Bi	0.042988	0.000857194	0.0255863	0.0275108	0.0914383	0.00191651	0.191975	0.0305884	0.0841903	0.000641114	0.341338	6.57814e-07	0.292285	5.44816e-05	0.122786	0.048796	0.00144235	0.0224091	0.135033	0.109212	0.075333	1
Th	0.136074	0.158021	0.852256	0.557599	0.020393	0.0859437	0.0992333	0.00523226	0.875441	0.698729	0.0866854	0.00194901	0.000187593	0.155781	0.465985	0.895041	0.0221072	0.0177866	0.301653	0.74143	0.00377748	0.0175463	1
U	0.200673	0.529661	0.00783373	0.000522733	0.062246	0.022307	0.0608803	0.108558	0.0267148	0.00706451	0.0341724	0.0931483	0.00202019	0.114241	0.124809	0.000520392	0.120722	0.156643	0.0507183	0.00221916	0.491566	0.00246236	0.00806099	1
La	0.131773	0.0348597	0.808685	0.84029	0.0609574	0.0236775	0.0562621	0.00587461	0.722357	0.432834	0.0671376	0.00406168	0.000268567	0.0579065	0.734524	0.592609	0.0235722	0.00194173	0.228806	0.749498	0.0226279	0.0361424	0.804427	0.00107477	1
Ce	0.0759545	0.0447606	0.813224	0.73481	0.0564682	0.0365491	0.0851092	0.00179861	0.802948	0.449407	0.0919779	0.00431092	0.000965921	0.10137	0.59816	0.705649	0.0192534	0.0322194	0.266329	0.840944	0.024685	0.0424638	0.893745	0.00191901	0.943581	1
Pr	0.133795	0.0376346	0.805759	0.822466	0.0641363	0.0235939	0.0571094	0.00469814	0.733531	0.451055	0.0729854	0.00459346	0.00054791	0.0570628	0.713478	0.615875	0.0212217	0.00404923	0.235652	0.75551	0.0256814	0.0374422	0.820132	0.00031456	0.998396	0.954318	1																					1
Nd	0.134282	0.0391058	0.80925	0.824681	0.0642283	0.0228724	0.0573967	0.00450723	0.73155	0.44521	0.0712845	0.00496858	0.000267939	0.0586806	0.714914	0.608899	0.020931	0.00422047	0.230942	0.75449	0.0248341	0.0351288	0.817548	0.000420421	0.998501	0.952976	0.999825	1
Sm	0.130546	0.0381426	0.811426	0.817299	0.0590168	0.0254817	0.0618574	0.00549454	0.741745	0.447759	0.0728382	0.00352244	0.000228601	0.062901	0.698543	0.618934	0.0240235	0.00700231	0.231713	0.7687	0.028216	0.036694	0.825882	1.67083e-05	0.996589	0.960749	0.999212	0.999201	1
Eu	0.138897	0.0199849	0.780296	0.796066	0.0815341	0.002159	0.0974363	7.85568e-05	0.695458	0.403543	0.054699	0.00438104	0.00061058	0.0292285	0.651837	0.59949	0.0221564	0.0115224	0.390045	0.842857	0.0608517	0.0729315	0.775603	0.00626085	0.92395	0.929496	0.931295	0.928974	0.934815	1
Gd	0.128893	0.0424183	0.825559	0.820818	0.0492558	0.029114	0.0650054	0.00783877	0.753769	0.433375	0.0691081	0.00204809	5.50562e-05	0.079777	0.695717	0.610805	0.0284976	0.00833821	0.218427	0.78121	0.0258953	0.0316132	0.827934	0.000146386	0.994681	0.959972	0.996183	0.996929	0.998181	0.926457	1
Tb	0.128073	0.0455081	0.830052	0.80863	0.0431256	0.0335816	0.0670154	0.00923846	0.769777	0.439646	0.068448	0.00130792	0.000193709	0.0903838	0.678475	0.624462	0.0309626	0.011402	0.216072	0.792345	0.0269736	0.0308973	0.839113	2.37641e-05	0.990047	0.964365	0.992683	0.993464	0.996023	0.924307	0.999136	1
Dy	0.13569	0.0561435	0.844673	0.799869	0.0350317	0.0380756	0.072235	0.0112654	0.787178	0.44117	0.0649042	0.00064603	0.000857926	0.109676	0.671469	0.627076	0.0347736	0.0129998	0.208684	0.799268	0.0232351	0.0271072	0.845866	0.000317924	0.98217	0.958607	0.984415	0.985831	0.989008	0.91141	0.995409	0.998003	1
Ho	0.145361	0.0710503	0.861842	0.785574	0.0268443	0.0406613	0.077954	0.0131897	0.803516	0.436383	0.0573752	0.000312672	0.00272487	0.136372	0.662851	0.620564	0.0388715	0.0156058	0.200756	0.803442	0.0193135	0.0215165	0.846829	0.00124647	0.966854	0.944929	0.968363	0.970654	0.974438	0.890572	0.98502	0.9896	0.996645	1
Er	0.154942	0.0909185	0.87124	0.757418	0.0196745	0.0446161	0.083564	0.0144592	0.821549	0.432007	0.0508589	0.000126812	0.0056727	0.171048	0.646456	0.616351	0.0410293	0.0193974	0.192827	0.802877	0.014605	0.0166268	0.84637	0.00310522	0.942424	0.925607	0.943659	0.94675	0.951337	0.860762	0.96613	0.973119	0.985531	0.996014	1
Tm	0.159706	0.103261	0.871453	0.734105	0.0151718	0.0483749	0.0873625	0.0159075	0.835292	0.437141	0.0486758	3.44513e-06	0.00760912	0.192327	0.627624	0.622992	0.0432722	0.0219035	0.191855	0.804945	0.0128232	0.0141545	0.851173	0.00403289	0.924638	0.915179	0.926529	0.929844	0.935325	0.844558	0.952114	0.960811	0.976074	0.990231	0.998554	1
Yb	0.165024	0.124779	0.857677	0.68392	0.0133951	0.0486488	0.0885657	0.0140735	0.856917	0.425658	0.0469225	7.2913e-07	0.010962	0.236823	0.614481	0.615591	0.0380688	0.0257379	0.192125	0.800291	0.00765126	0.0125576	0.841211	0.00774225	0.89313	0.891376	0.895411	0.899091	0.905298	0.810141	0.924902	0.935681	0.954827	0.974406	0.989601	0.995173	1
Lu	0.169227	0.141743	0.866372	0.662725	0.0061983	0.0542697	0.0959724	0.0182688	0.860337	0.420429	0.0400381	0.000204067	0.0159106	0.268085	0.578793	0.612586	0.0466859	0.0287865	0.181975	0.799655	0.00636342	0.00972359	0.835515	0.00870408	0.856968	0.863579	0.859261	0.863502	0.870772	0.778017	0.89386	0.90693	0.930595	0.956083	0.977771	0.987269	0.995479	1
Fe/Ti	0.0385969	0.103859	0.496256	0.126253	0.00433742	0.000290423	0.0248657	0.00645953	0.40751	0.510197	0.0550908	0.0573901	0.060879	0.0423139	0.0561778	0.464162	6.98132e-05	0.165665	0.336248	0.376472	0.225461	0.0238481	0.533103	0.0377434	0.286165	0.400397	0.303744	0.30125	0.313652	0.386165	0.310543	0.324206	0.329928	0.33684	0.344769	0.355692	0.354019	0.366693	1
Al/(Al+Fe+Mn)	0.207898	0.19342	0.942865	0.63443	0.039	0.00972422	0.132712	0.00159822	0.680051	0.681685	0.00286315	0.051147	0.0251249	0.125929	0.548895	0.591976	0.0277405	0.0139906	0.399143	0.72684	0.00598601	0.0196949	0.71242	0.0153655	0.651568	0.658885	0.647763	0.651011	0.653145	0.681072	0.666087	0.669443	0.684533	0.70539	0.718591	0.721888	0.71136	0.728944	0.569303	1
ΣLREE	0.112722	0.0402217	0.8199	0.805745	0.0610539	0.0280588	0.0671161	0.00384153	0.763334	0.449569	0.0780723	0.0044377	1.90597e-07	0.0731045	0.685366	0.646128	0.0214504	0.0101402	0.245633	0.792861	0.024697	0.0386204	0.850719	3.62288e-07	0.991163	0.978578	0.995158	0.994739	0.996787	0.939209	0.995104	0.994153	0.987036	0.972167	0.949473	0.934461	0.905622	0.872235	0.334737	0.661533	1
ΣHREE	0.142831	0.0628738	0.854963	0.793727	0.034934	0.0343272	0.0773695	0.00995944	0.799427	0.439976	0.0610682	0.000785138	0.00174523	0.119313	0.674468	0.627714	0.0342831	0.0142895	0.220909	0.811583	0.0220906	0.0267304	0.848981	0.000659988	0.977183	0.956985	0.979454	0.981046	0.98467	0.912904	0.992239	0.995536	0.999152	0.998155	0.989581	0.981663	0.963058	0.940733	0.340577	0.700561	0.983277	1
ΣREE	0.118052	0.0438255	0.827641	0.80564	0.0562958	0.0291968	0.0689311	0.00469031	0.771157	0.449237	0.0753367	0.00361079	4.226e-05	0.0801635	0.685151	0.644783	0.0234624	0.0107725	0.241881	0.797692	0.0242704	0.0366089	0.852432	2.30331e-05	0.991146	0.977167	0.994873	0.994795	0.997112	0.936946	0.996984	0.99675	0.991432	0.978853	0.958459	0.944589	0.917366	0.885713	0.336349	0.669436	0.999519	0.988431	1
LREE/HREE	2.51334e-06	0.0391843	0.0637596	0.0604486	0.00352388	0.0008923	0.0998694	0.00022869	0.0578646	0.122474	0.0158867	0.00601304	0.0101842	0.0965943	0.00626716	0.155469	0.050449	0.00177006	0.282632	0.175652	0.0753923	0.124929	0.120077	0.158392	0.0623455	0.11949	0.0702254	0.0664433	0.0722628	0.210548	0.06162	0.0619517	0.0527391	0.0406341	0.0290795	0.0266566	0.017513	0.0150991	0.220662	0.0861964	0.0833978	0.0527779	0.0779086	1
Ce/Ce*	0.117891	0.0688499	0.0126323	0.0206085	0.000699715	0.0254869	0.0687759	0.0261491	0.0832866	0.019719	0.10305	0.00370905	0.0508533	0.151014	0.0639205	0.11243	0.00963173	0.319603	0.0209436	0.0824964	7.3106e-05	0.00171678	0.112407	0.0238825	0.000669418	0.0614169	0.00259705	0.00237352	0.00435773	0.0129161	0.00470252	0.00734318	0.00790479	0.00800188	0.00937921	0.0120699	0.0146244	0.0183935	0.20261	0.0121439	0.0128742	0.00853048	0.0120662	0.128138	1
Eu/Eu*	0.0231971	0.0013376	0.00129083	0.0028654	0.177754	0.292667	0.0321464	0.244105	0.00291964	0.000399385	0.00399903	0.0421982	0.0100885	0.176271	1.85378e-05	5.93676e-05	0.0964763	0.00425019	0.345824	0.0172549	0.0253446	0.130305	0.00243932	0.0498163	0.00203684	0.000279418	0.0008765	0.00111268	0.000776491	0.0376499	0.00240021	0.00277812	0.00478117	0.00795273	0.0121454	0.0134615	0.0156848	0.0196463	0.0402614	0.00327548	0.000358432	0.00365017	0.000666584	0.427196	0.0248019	1
Lan/Ybn	0.00223481	0.144486	0.0878087	0.300959	0.20823	0.0577806	0.0133713	0.0270381	0.0158968	0.0268338	0.00794616	0.0599975	0.0985258	0.262407	0.303392	0.0373284	8.22278e-05	0.0618098	0.215493	0.0914809	0.0330941	0.157448	0.0553583	0.0207091	0.204278	0.153154	0.196822	0.191566	0.184679	0.266356	0.161037	0.14495	0.119269	0.0908613	0.0621521	0.047284	0.0284041	0.0150056	0.00910898	0.0852487	0.182989	0.112023	0.170121	0.257945	0.0597005	0.111244	1

## Sheet: Table S4.3 REE group 2 corr.
Table S4.3 Geochemical data of REE group 2 and correlation coefficient (Pearson; R2) of REE Group 2 FeOOH
	Na (wt.%)	Mg	Al	Ca	Mn	Fe	Cu	Li (ppm)	Sc	Ti	Co	Ni	Zn	As	Sr	Nb	Cd	Sb	Ba	W	Pb	Bi	Th	U	La	Ce	Pr	Nd	Sm	Eu	Gd	Tb	Dy	Ho	Er	Tm	Yb	Lu	Fe/Ti	Al/(Al+Fe+Mn)	ΣLREE	ΣHREE	ΣREE	LREE/HREE	Ce/Ce*	Eu/Eu*	Lan/Ybn
28_DR_05	1.04	0.28	0.01	0.2	0.03	37.29	0.08	1.5	0.1		5		2120	160	100		0.3	37.8	40	0.67	606	0.05	0.01	15.2	1.2	0.6	0.15	0.6	0.12	0.08	0.16	0.02	0.13	0.03	0.09	0.01	0.07	0.013		0.000267881	2.78	0.6	3.38	4.68	0.36	1.82	12.99
71_DR_01	1.76	0.7	0.19	0.83	11.58	21.47	0.16	143	0.9	140	59	190	1370	100	400	0.9	0.8	5.8	2930	1.26	39	0.09	0.85	1.9	7.9	12.7	1.88	7.7	1.62	0.77	1.72	0.24	1.54	0.3	0.82	0.11	0.74	0.106	153.357	0.005716	31.8	6.34	38.1	5.01	0.81	1.41	7.61
71_DR_02	1.83	0.72	0.12	0.7	7.23	20.53	0.06	128	0.3	60	9	50	630	57	230	0.3	0.6	3.8	290	0.82	16	0.05	0.26	1.1	2	2.8	0.51	2.2	0.45	0.34	0.48	0.07	0.43	0.09	0.24	0.03	0.23	0.033	342.167	0.00430416	7.98	1.94	9.92	4.11	0.67	2.23	6.26
71_DR_03	1.7	0.67	0.14	0.75	9.29	20.24	0.25	104	0.4	80	63	100	940	65	290	0.4	0.6	3.8	1150	0.92	9	0.05	0.33	1.3	3.8	4.5	0.81	3.3	0.69	0.38	0.77	0.11	0.7	0.14	0.41	0.05	0.37	0.053	253	0.00471857	13.1	2.99	16.1	4.38	0.62	1.62	7.37
71_DR_04	1.03	0.88	0.23	1.18	0.06	36.46	0.2	11.3	1.3	110	15	10	1150	300	530	1.2	0.9	13.1	6810	3.8	28	1.9	0.48	12.3	3.8	6.4	0.86	3.5	0.79	0.51	0.97	0.15	1.04	0.22	0.66	0.09	0.64	0.107	331.455	0.0062585	15.4	4.38	19.7	3.51	0.87	1.76	4.23
71_DR_07	1.62	0.78	0.12	0.61	4.74	22.29	0.06	72	0.4	60	9	40	600	59	190	0.3	0.4	2.7	590	0.61	12	0.03	0.27	0.9	2.9	3.2	0.64	2.7	0.54	0.31	0.63	0.09	0.57	0.12	0.34	0.05	0.31	0.048	371.5	0.00441989	9.94	2.47	12.4	4.03	0.59	1.62	6.55
71_DR_12	1.41	0.7	0.26	1.01	5.98	24.84	0.16	90	0.9	160	35	50	670	160	420	1.2	0.7	6.7	7720	1.92	19	0.52	0.78	4.9	6.9	10.2	1.48	6	1.22	0.7	1.36	0.2	1.28	0.26	0.74	0.1	0.7	0.105	155.25	0.00836551	25.8	5.45	31.3	4.74	0.78	1.65	7.04
77_HY_02	2.58	0.69	0.46	1.53	2.48	24.64	0.87	3	1.2	180	139	10	290	160	490	0.9	0.5	3.8	5370	4.1	57	1	0.78	7.7	5.9	17.3	1.81	7.5	1.71	1.05	1.72	0.25	1.62	0.3	0.86	0.12	0.8	0.126	136.889	0.0166788	34.2	6.86	41.1	4.98	1.3	1.88	5.25
77_HY_03	1.47	2.05	1	0.56	1.38	18.65	6.9	7.1	2.5	510	59		130	170	1180	2	0.2	3.5	9760	2.3	284	2.2	1.51	7.5	8.6	21.1	2.92	12.1	2.63	1.64	2.63	0.39	2.47	0.47	1.31	0.19	1.22	0.18	36.5686	0.0475511	47.4	10.5	57.9	4.51	1.03	1.9	5.07
82_HY_11	0.61	0.71	0.26	0.55	0.29	34.52	0.29	6.7	2.2	130	53	90	1610	460	240	1.3	1	17.4	10010	3.1	373	1.1	0.73	22.5	6.5	10.3	1.44	6	1.41	0.8	1.84	0.29	2.14	0.49	1.57	0.25	1.74	0.298	265.538	0.00741374	25.6	9.4	35.1	2.72	0.82	1.52	2.67
86_HY_04	1.24	0.57	0.17	0.8	0.3	29.32	2.42	0.9	1.8	50	25		3820	590	330	0.8	0.6	21.8	7540	4.9	423	0.07	0.19	10	9.3	4.5	1.87	8	1.66	0.82	2.17	0.32	2.33	0.53	1.65	0.24	1.58	0.275	586.4	0.00570661	25.4	9.92	35.3	2.56	0.26	1.31	4.24
86_HY_08	1.81	0.58	0.02	0.85	7.21	27.72	0.04	40	0.1	10	1		2400	130	330		1.6	9.6	600	2.4	150	0.03	0.01	8.1	2.5	4.9	0.73	3.7	0.99	0.6	1.18	0.13	0.68	0.11	0.25	0.03	0.13	0.017	2772	0.000572246	12.8	3.13	15.9	4.09	0.9	1.7	13.2
90_HY_04a	1.53	1	0.11	1.09	9.15	35.17	0.4	63	0.6	20	36	140	1880	460	560	0.2	2.5	27.1	3540	6.3	14	0.05	0.08	6.9	3.6	1.8	0.66	2.8	0.6	0.44	0.79	0.12	0.85	0.2	0.66	0.1	0.67	0.112	1758.5	0.0024758	9.49	3.93	13.4	2.42	0.28	1.95	3.89
94_HY_04	1.03	0.58	0.72	0.61	1.38	20.71	4.44	2.2	3	790	156	70	690	320	510	1.3	0.3	12	7890	3.2	170	3.1	0.87	10.6	14.6	16.2	3.21	13.5	2.97	1.54	3.45	0.49	3.33	0.72	2.18	0.31	2.02	0.342	26.2152	0.0315651	50.5	14.4	64.9	3.51	0.58	1.47	5.19
94_HY_05	1.07	0.3	0.17	0.29	0.4	26.26	8.87	1	0.7	110	104		460	130	80	0.5	0.8	17.1	370	0.97	339	0.6	0.46	15.8	5.7	15.3	2.19	10	2.7	1.51	2.79	0.41	2.49	0.46	1.36	0.21	1.4	0.219	238.727	0.00633619	35.9	10.9	46.7	3.31	1.06	1.69	2.91
94_HY_06	0.77	0.35	0.21	0.58	0.64	33.2	8.71	1	0.8	130	615		990	200	310	0.4	0.3	9	4150	1.79	42	5.3	0.2	32.3	4.7	6.1	1.06	4.6	0.96	0.46	1.3	0.19	1.31	0.29	0.87	0.12	0.75	0.124	255.385	0.0061674	17.4	5.41	22.8	3.22	0.67	1.25	4.51
102_HY_05	0.69	0.3	0.24	0.43	0.07	31.99	0.09	1.1	1.8	50	56		3530	220	200	0.4	0.5	19.4	1770	1.2	250	0.05	0.12	53.3	3.1	2.9	0.78	3.4	0.77	0.48	0.94	0.14	0.92	0.2	0.58	0.08	0.57	0.092	639.8	0.00743034	10.9	4	14.9	2.74	0.45	1.72	3.89
Average	1.36412	0.697647	0.260588	0.739412	3.65941	27.3706	2	39.7529	1.11765	161.875	84.6471	80	1370	220.059	380	0.806667	0.741176	12.6118	4150	2.36824	166.529	0.952353	0.466471	12.4882	5.47059	8.28235	1.35294	5.74118	1.28412	0.731176	1.46471	0.212353	1.40176	0.29	0.858235	0.122941	0.82	0.132353	520.172	0.00976164	22.1406	6.03647	28.1706	3.79529	0.708824	1.67647	6.05118
		Na (wt.%)	Mg	Al	Ca	Mn	Fe	Cu	Li	Sc	Ti	Co	Ni	Zn	As	Sr	Nb	Cd	Sb	Ba	W	Pb	Bi	Th	U	La	Ce	Pr	Nd	Sm	Eu	Gd	Tb	Dy	Ho	Er	Tm	Yb	Lu	Fe/Ti	Al/(Al+Fe+Mn)	ΣLREE	ΣHREE	ΣREE	LREE/HREE	Ce/Ce*	Eu/Eu*	Lan/Ybn
	Na (wt.%)	1
	Mg	0.0703995	1
	Al	0.000361192	0.443299	1
	Ca	0.399663	0.0546517	0.00301455	1
	Mn	0.360799	0.0186819	0.0865108	0.114189	1
	Fe	0.298553	0.135459	0.203853	0.00275579	0.179714	1
	Cu	0.0944078	0.00974123	0.197592	0.13581	0.187817	0.0170467	1
	Li	0.233	0.00882201	0.100755	0.0406661	0.811868	0.234316	0.211143	1
	Sc	0.13859	0.119994	0.626817	0.00169069	0.243044	0.0145527	0.086007	0.230755	1
	Ti	0.0142538	0.130751	0.754992	0.0227005	0.0764133	0.193589	0.170226	0.0830089	0.561935	1
	Co	0.0671948	0.0502528	0.0176957	0.00637285	0.0606188	0.0134498	0.423663	0.0796592	0.00635652	0.0250011	1
	Ni	0.00746147	0.00718447	0.0679745	0.0971648	0.507677	0.00384107	0.0041694	0.267441	0.00650054	0.00628653	0.000721808	1
	Zn	0.119342	0.144533	0.180385	0.0255009	0.0216124	0.271625	0.104998	0.0507865	0.000476171	0.168025	0.0417274	0.462362	1
	As	0.175184	0.00084323	0.00473304	0.0175322	0.128311	0.268992	4.63964e-05	0.211662	0.264857	0.00251001	0.000480857	0.017823	0.283298	1
	Sr	0.0479725	0.811582	0.644361	0.122266	0.0010431	0.0911858	0.0521298	0.00762776	0.257872	0.310852	2.97468e-05	0.000447644	0.0999491	0.0174686	1
	Nb	0.00976443	0.376542	0.640351	0.0065551	0.112096	0.0327665	0.0295274	0.095776	0.551474	0.440287	0.0191454	0.0372208	0.0636472	0.0328252	0.508878	1
	Cd	0.0180186	0.00258138	0.156117	0.131711	0.215592	0.12989	0.0951881	0.0390263	0.0873145	0.186992	0.072335	0.205558	0.0613482	0.120927	0.000171178	0.0951517	1
	Sb	0.253101	0.131802	0.117643	0.126136	0.13354	0.581924	0.00591633	0.196802	0.00175159	0.0397503	0.0231052	0.0989352	0.36383	0.281979	0.0975484	0.0369297	0.0801494	1
	Ba	0.0528613	0.246388	0.448105	0.0774791	0.126372	0.000278194	0.030906	0.121023	0.646791	0.290252	0.00837058	0.0302869	0.00981925	0.353573	0.390028	0.734391	0.0120617	0.0100016	1
	W	0.00701878	0.0645097	0.0284953	0.372938	0.00442299	0.117716	0.00439779	0.0923241	0.119907	0.0033114	0.00146083	2.34373e-05	0.0582127	0.643718	0.167762	0.0302726	0.319083	0.0695313	0.289758	1
	Pb	0.220374	0.027252	0.00108357	0.380028	0.382539	0.129317	0.0340996	0.35862	0.0588811	0.0241373	0.0320316	0.0035713	0.193985	0.120418	0.0311754	0.120776	0.0532606	0.482755	0.00895111	0.00303599	1
	Bi	0.135393	0.00816368	0.230413	0.00225563	0.186628	0.00595211	0.461187	0.190664	0.171014	0.273947	0.716727	0.127238	0.120834	0.010158	0.105684	0.0925552	0.117448	0.03582	0.186877	0.00823723	0.0142873	1
	Th	0.0179412	0.448975	0.732337	0.0213605	0.00417261	0.280446	0.0892643	0.00021706	0.406965	0.501223	1.74058e-05	9.02841e-06	0.336074	0.00422349	0.511229	0.802138	0.118539	0.231919	0.4628	0.00159716	0.00374359	0.0924854	1
	U	0.465858	0.153151	0.000266237	0.147455	0.34407	0.27794	0.0467213	0.328059	0.081184	0.00676408	0.15364	0.0203052	0.223406	0.0467465	0.0575719	0.0149783	0.0242407	0.134134	0.000237736	0.00719394	0.107548	0.0871399	0.0593724	1
	La	0.0120789	0.0499935	0.477038	0.00338323	0.0291796	0.152766	0.14962	0.0407881	0.636279	0.675198	0.0225354	0.0271088	0.0220245	0.14695	0.187049	0.409859	0.0654361	0.0301442	0.477128	0.099724	0.00737838	0.150521	0.433176	0.0131916	1
	Ce	0.030216	0.196234	0.648649	0.0184046	0.0306457	0.245209	0.26134	0.0480087	0.347184	0.496433	0.02018	0.00546743	0.321522	0.00579087	0.325859	0.551091	0.0900954	0.177549	0.298241	0.00612069	0.000300045	0.13243	0.798876	0.0225419	0.479587	1
	Pr	0.000189319	0.134549	0.658832	2.81569e-05	0.0519364	0.242776	0.325517	0.0741098	0.577899	0.688458	0.0208583	0.00848621	0.10306	0.0364913	0.289815	0.507709	0.0910631	0.0755535	0.384693	0.0402103	0.0158564	0.148184	0.628822	0.0112822	0.840069	0.793723	1
	Nd	0.000566383	0.112387	0.618491	0.000414055	0.0577176	0.233929	0.360207	0.0865574	0.547174	0.657991	0.0226483	0.00788819	0.0934292	0.0350379	0.256546	0.46017	0.0799501	0.0679058	0.342723	0.0368754	0.0209431	0.143771	0.576662	0.00817391	0.814343	0.78221	0.994292	1
	Sm	0.00162178	0.0751831	0.531869	0.0038514	0.07291	0.197913	0.406138	0.113764	0.468868	0.565519	0.0187988	0.00418148	0.0979062	0.0245982	0.186552	0.384674	0.0557524	0.0503775	0.259962	0.0261943	0.0336121	0.120543	0.503413	0.00349982	0.70731	0.785916	0.947208	0.972729	1
	Eu	9.55191e-05	0.145012	0.608825	0.000490704	0.0787541	0.197684	0.390282	0.128279	0.459048	0.550632	0.00643005	0.00137165	0.131563	0.0165974	0.265787	0.433971	0.0386353	0.0582823	0.270098	0.0348527	0.0292143	0.101606	0.55579	0.00454003	0.596818	0.830422	0.904026	0.928042	0.967608	1
	Gd	0.0191498	0.0435801	0.477145	0.00538151	0.0994366	0.131946	0.393189	0.149156	0.545369	0.567392	0.0325941	0.00628744	0.0456263	0.0825471	0.148514	0.369362	0.043652	0.0267176	0.322704	0.0549366	0.0448436	0.154566	0.418138	1.5246e-05	0.78854	0.674412	0.929143	0.95554	0.968857	0.902221	1
	Tb	0.0310478	0.0515843	0.494716	0.00620407	0.124547	0.111391	0.401856	0.162517	0.588223	0.553773	0.0339566	0.00413805	0.0498255	0.104314	0.152589	0.390712	0.0494949	0.0212018	0.369118	0.0621539	0.0511037	0.16186	0.444702	0.00035945	0.785485	0.678019	0.92687	0.94715	0.956683	0.897704	0.990213	1
	Dy	0.0510329	0.0448409	0.47767	0.00427802	0.147261	0.0758673	0.354855	0.180123	0.660109	0.544536	0.0381988	0.00438213	0.028419	0.175245	0.142788	0.39895	0.0483597	0.0103573	0.444838	0.0958172	0.0599684	0.176696	0.416977	0.00183974	0.827579	0.605686	0.893757	0.905009	0.893278	0.821692	0.96107	0.98307	1
	Ho	0.0908723	0.0297126	0.423562	0.0054274	0.16445	0.0407331	0.296603	0.189365	0.714137	0.517277	0.0431991	0.0066296	0.00788451	0.272827	0.115065	0.363409	0.0406556	0.00152571	0.499558	0.132117	0.0675511	0.188741	0.343337	0.00640408	0.846152	0.475623	0.810084	0.814128	0.781934	0.695872	0.890319	0.921283	0.9752	1
	Er	0.114284	0.0195721	0.371765	0.00602649	0.178322	0.0209645	0.270912	0.20309	0.707223	0.466996	0.0429145	0.00662744	0.00294964	0.333132	0.0898337	0.3201	0.0296999	0.000139923	0.505159	0.157362	0.0766256	0.182024	0.290855	0.00956936	0.81391	0.407783	0.742628	0.746012	0.716024	0.629328	0.838689	0.876596	0.946086	0.992465	1
	Tm	0.130508	0.019003	0.340187	0.0107143	0.193052	0.011927	0.267951	0.217291	0.685708	0.412492	0.0350418	0.00733827	0.00236913	0.354824	0.0743384	0.301617	0.0202182	0.0018574	0.495673	0.15882	0.0955663	0.160853	0.274084	0.0121572	0.754179	0.390306	0.70195	0.70863	0.692823	0.615487	0.814256	0.858971	0.929737	0.977789	0.992523	1
	Yb	0.141064	0.0164717	0.322163	0.00970492	0.193111	0.00858786	0.237244	0.204581	0.690006	0.384687	0.0271248	0.00739579	0.00205147	0.36647	0.0642153	0.3052	0.0188784	0.00273667	0.507361	0.157161	0.0957837	0.142638	0.275372	0.0143369	0.731981	0.377076	0.673395	0.676932	0.662643	0.588848	0.782259	0.834364	0.910165	0.963533	0.983542	0.995493	1
	Lu	0.162971	0.00703453	0.274546	0.00946894	0.213704	0.00141378	0.204999	0.226183	0.680104	0.34846	0.0272539	0.00378365	3.59333e-05	0.42718	0.044458	0.260725	0.0146418	0.00971123	0.501486	0.181511	0.106992	0.140442	0.215437	0.0196683	0.701634	0.305606	0.603427	0.607187	0.591695	0.515103	0.725669	0.77679	0.865822	0.94015	0.972199	0.986219	0.992143	1
	Fe/Ti	0.0979045	0.194938	0.368258	0.0357192	0.0563349	0.249179	0.0981385	0.0124658	0.0361039	0.454315	0.0323762	0.0685093	0.679797	0.0991435	0.289283	0.31955	0.0343857	0.317244	0.113619	3.11476e-06	0.0678143	0.159457	0.633593	0.232635	0.234933	0.624385	0.369284	0.34026	0.313071	0.332266	0.234417	0.22071	0.176462	0.115082	0.0857468	0.0726846	0.0646312	0.0383092	1
	Al/(Al+Fe+Mn)	0.00150062	0.480035	0.981137	0.000235203	0.0728796	0.241183	0.213223	0.088937	0.552907	0.747201	0.00866844	0.0567784	0.179185	0.00047779	0.650178	0.588441	0.160184	0.107649	0.366118	0.0137678	0.00556471	0.195159	0.690333	0.00403519	0.435475	0.608277	0.634017	0.600009	0.519146	0.600516	0.454908	0.463885	0.43674	0.377416	0.324741	0.295748	0.273855	0.228248	0.35522	1
	ΣLREE	0.0017152	0.140827	0.667929	0.00422177	0.0443999	0.243297	0.298647	0.0666685	0.531092	0.669715	0.0236387	0.00200875	0.162698	0.0162303	0.297896	0.554144	0.0897006	0.104883	0.391542	0.0330381	0.00730085	0.156323	0.7042	0.0164135	0.7811	0.889267	0.978574	0.968857	0.933871	0.907865	0.892647	0.890807	0.847758	0.747969	0.678087	0.642118	0.618489	0.545354	0.483705	0.630966	1
	ΣHREE	0.0539553	0.0425713	0.465321	0.00548608	0.147764	0.0709821	0.348989	0.185355	0.655031	0.537923	0.0324141	0.00427902	0.0265932	0.183124	0.134736	0.383232	0.0386414	0.0073202	0.434401	0.100489	0.0644976	0.16511	0.39964	0.00198458	0.813738	0.592268	0.880826	0.895041	0.890858	0.82352	0.960527	0.982039	0.998317	0.974856	0.948644	0.936413	0.917385	0.874786	0.169664	0.426646	0.833964	1
	ΣREE	0.000286414	0.118775	0.641114	0.00131129	0.0631572	0.204064	0.317246	0.0894688	0.573926	0.663088	0.0261515	0.00246609	0.12788	0.0378132	0.265699	0.535099	0.0795806	0.0770187	0.413775	0.0456898	0.0151745	0.162893	0.652117	0.00857675	0.811942	0.845847	0.985814	0.981036	0.951579	0.915586	0.933456	0.93664	0.904914	0.817607	0.753972	0.72131	0.697783	0.627575	0.418422	0.602193	0.992294	0.893867	1
	LREE/HREE	0.395582	0.037717	0.0228329	0.0371276	0.136781	0.281838	0.0331029	0.183866	0.0919161	0.0301502	0.021253	0.0108187	0.276072	0.551849	0.0309541	0.0789677	0.14109	0.216326	0.0282843	0.218359	0.0425739	0.0179152	0.146462	0.271415	0.00375035	0.0999688	0.00270394	0.000677461	1.43885e-05	0.000222499	0.01601	0.0256555	0.0509749	0.101778	0.141949	0.168951	0.176256	0.21814	0.396651	0.0328034	0.0183722	0.059856	0.00311707	1
	Ce/Ce*	0.15512	0.0732004	0.147372	0.102745	0.00248247	0.120689	0.0661793	0.004896	0.0061792	0.0293119	0.00868236	0.209325	0.401845	0.178089	0.0843034	0.204748	0.0264894	0.343115	0.0321671	0.0154275	0.044635	0.038673	0.339969	0.0293687	0.0111247	0.531561	0.150227	0.156134	0.205731	0.271338	0.124929	0.118914	0.0739968	0.0235088	0.0103192	0.0108024	0.0103274	0.00212805	0.409438	0.125414	0.249872	0.0704486	0.208565	0.237446	1
	Eu/Eu*	0.172266	0.115233	0.00118446	0.0272566	0.0315517	0.00921688	0.0841342	0.0411088	0.074232	0.0112436	0.229062	0.125464	0.0697183	0.0932442	0.0326245	0.00533964	0.0501135	3.39642e-05	0.0722675	0.000323226	0.0132409	0.153072	8.40507e-05	0.0546045	0.219219	0.00635127	0.0855456	0.0874573	0.0681456	0.0128285	0.135807	0.129854	0.163725	0.207446	0.216214	0.199469	0.188317	0.202095	0.00633944	0.00513539	0.0654114	0.151437	0.083119	0.0532071	0.0285465	1
	Lan/Ybn	0.101761	0.0249571	0.115353	0.0105882	0.110163	0.00202561	0.141303	0.0633584	0.305502	0.0180482	0.0645391	0.0310339	0.0143692	0.20803	0.0299244	0.00306437	3.17745e-05	0.00966748	0.223001	0.133316	0.0163436	0.0973143	0.0903044	0.0913541	0.132842	0.096446	0.154128	0.149667	0.150068	0.159333	0.179845	0.243623	0.286103	0.319777	0.347324	0.371544	0.40223	0.394791	0.0804829	0.067493	0.13717	0.286755	0.169312	0.344243	0.00645668	0.0159372	1
